# Supplementary material for: Diversity and Interactions between Picobiine Mites and Starlings
Source: Animals (Basel). 2024 Aug 29;14(17):2517. doi: 10.3390/ani14172517 (PMC11394654; doi:10.3390/ani14172517)
Supplement: Supplementary file 1 [file animals-14-02517-s001.zip]

Archive with 1 entries (1 files):
- animals-3172274-Supplementary S1.pdf
